# Supplementary material for: Characterizing Urine and Sediment in Individuals with Lower Urinary Tract Dysfunction Utilizing Intermittent Catheters
Source: J Clin Med. 2025 Nov 29;14(23):8485. doi: 10.3390/jcm14238485 (PMC12693602; doi:10.3390/jcm14238485)
Supplement: Supplementary file 1 [file jcm-14-08485-s001.zip]

Archive with 1 entries (1 files):
- jcm-3984859-supplementary.pdf
